# Supplementary material for: Green Phytic Acid-Assisted Synthesis of LiMn1−xFexPO4/C Cathodes for High-Performance Lithium-Ion Batteries
Source: Nanomaterials (Basel). 2024 Aug 19;14(16):1360. doi: 10.3390/nano14161360 (PMC11357480; doi:10.3390/nano14161360)
Supplement: Supplementary file 1 [file nanomaterials-14-01360-s001.zip]

Archive with 1 entries (1 files):
- nanomaterials-3122922-supplementary.pdf
